# Supplementary material for: Decision‐making under flood predictions: A risk perception study of coastal real estate
Source: Risk Anal. 2025 Jan 18;45(7):1899–925. doi: 10.1111/risa.17706 (PMC12396945; doi:10.1111/risa.17706)
Supplement: Supplementary file 1 — Supporting Information [file RISA-45-1899-s004.do]

* This Stata do file contains the commands to replicate the results in the paper "Decision-making under flood predictions: a risk perception study of coastal real estate" for:

** Table 3 Location preference under alternative hypothetical scenarios.
** Table 5 Willingness to buy and rent coastal properties under alternative scenarios.
** Table 6 Paired sample t-test for mean differences in WTP between the baseline and coastal flood scenarios.
** Table 7 Agreeability that flood predictions influenced location preference.
** It also contains the column of data that is used to produce Table 4 Factors influencing location preferences pre-flood information.

* For further information, please use this Stata do file in conjunction with the associated artilce, the related Stata datasets (FloodPredictionsAndRealEstateDemand.dta and FloodPredictionsAndRealEstateDemandRobustnessSample.dta), the ReadMe document, and the survey pdf (WTPsurvey.pdf)). Additional clarification can be sought by way of reasonable request to the corresponding author of the paper. 

********************************************************************************************************************************

* Exploratory dataset commands

describe
summarize
list
sort id

********************************************************************************************************************************
* Main sruvey data analysis

* NOTE: these commands are to be run ONLY on the main Stata data file (FloodPredictionsAndRealEstateDemand.dta). For the robustness exercise, please see below. 

* Research questions:

** Can flood model predictions influence the amount people are willing to pay to buy and rent? To address this, we use the paired sample t-test for comparing the buying and renting amounts before (baseline) to current flood predictions (after); and a in baseline (before) with future (after), for properties A, B, C, and D. 

** Do flood model predictions create more uncertainty (measured by standard deviation) in real estate markets?

** The results of the following commands produce the information in Table 5 (Willingness to buy and rent coastal properties under alternative scenarios) and Table 6 (Paired sample t-test for mean differences in WTP between the baseline and coastal flood scenarios). However, it excludes the robustness experiment results in these tables, as the commands for these are provided in the section below. 

***buyers market
ttest wtp_base_buy_a == wtp_current_buy_a
ttest wtp_base_buy_a == wtp_future_buy_a
ttest wtp_base_buy_b == wtp_current_buy_b
ttest wtp_base_buy_b == wtp_future_buy_b
ttest wtp_base_buy_c == wtp_current_buy_c
ttest wtp_base_buy_c == wtp_future_buy_c
ttest wtp_base_buy_d == wtp_current_buy_d
ttest wtp_base_buy_d == wtp_future_buy_d
***rental market
ttest wtp_base_rent_a == wtp_current_rent_a
ttest wtp_base_rent_a == wtp_future_rent_a
ttest wtp_base_rent_b == wtp_current_rent_b
ttest wtp_base_rent_b == wtp_future_rent_b
ttest wtp_base_rent_c == wtp_current_rent_c
ttest wtp_base_rent_c == wtp_future_rent_c
ttest wtp_base_rent_d == wtp_current_rent_d
ttest wtp_base_rent_d == wtp_future_rent_d


** Do flood model predictions affect location preferences?

** The results of the following commands produce the information in Table 3 (Location preference under alternative hypothetical scenarios). However, it excludes the robustness experiment results in this table, as the commands for these are provided in the section below. 

***preferred location 
tab prefer_base
tab prefer_current
tab prefer_future
tab current_influence
tab future_influence


* END

********************************************************************************************************************************

* Robustness experiment sample using long term flood risk predictions. 

* NOTE: these commands are to be run ONLY on the robustness experiment Stata data file (FloodPredictionsAndRealEstateDemandRobustnessSample.dta)

** Can flood model predictions influence the amount people are willing to pay to buy and rent? To address this, we use the paired sample t-test for comparing the buying and renting amounts before (baseline) to current flood predictions (after); and a in baseline (before) with future (after), for properties A, B, C, and D. 

** Do flood model predictions create more uncertainty (measured by standard deviation) in real estate markets?

** The results of the following commands produce the *robustness* information in Table 5 (Willingness to buy and rent coastal properties under alternative scenarios) and Table 6 (Paired sample t-test for mean differences in WTP between the baseline and coastal flood scenarios). 


***buyers market
ttest wtp_base_buy_a == wtp_long_buy_a
ttest wtp_base_buy_b == wtp_long_buy_b
ttest wtp_base_buy_c == wtp_long_buy_c
ttest wtp_base_buy_d == wtp_long_buy_d
***rental market
ttest wtp_base_rent_a == wtp_long_rent_a
ttest wtp_base_rent_b == wtp_long_rent_b
ttest wtp_base_rent_c == wtp_long_rent_c
ttest wtp_base_rent_d == wtp_long_rent_d


* Do flood model predictions affect location preferences?

** The results of the following commands produce the *robustness* information in Table 3 (Location preference under alternative hypothetical scenarios). 

***preferred location 
tab prefer_base
tab prefer_long
tab long_influence


* END

********************************************************************************************************************************


* Variable descriptions for variables in FloodPredictionsAndRealEstateDemand.dta:


* WTP variables in the baseline scenario

* WTP to buy properties in the baseline scenario 
* wtp_base_buy_a = the willingness to pay to buy property A in the baseline scenario (map prior to flood information)
* wtp_base_buy_b = the willingness to pay to buy property B in the baseline scenario (map prior to flood information)
* wtp_base_buy_c = the willingness to pay to buy property C in the baseline scenario (map prior to flood information)
* wtp_base_buy_d = the willingness to pay to buy property D in the baseline scenario (map prior to flood information)

* WTP to rent properties in the baseline scenario 
* wtp_base_rent_a = the willingness to pay to rent property A in the baseline scenario (map prior to flood information)
* wtp_base_rent_b = the willingness to pay to rent property B in the baseline scenario (map prior to flood information)
* wtp_base_rent_c = the willingness to pay to rent property C in the baseline scenario (map prior to flood information)
* wtp_base_rent_d = the willingness to pay to rent property D in the baseline scenario (map prior to flood information)


* WTP variables in the current flood prediction scenario

* WTP to buy properties in the current flood prediction scenario 
* wtp_current_buy_a = the willingness to pay to buy property A in the current flood prediction scenario
* wtp_current_buy_b = the willingness to pay to buy property B in the current flood prediction scenario
* wtp_current_buy_c = the willingness to pay to buy property C in the current flood prediction scenario
* wtp_current_buy_d = the willingness to pay to buy property D in the current flood prediction scenario

* WTP to rent properties in the current flood prediction scenario 
* wtp_current_rent_a = the willingness to pay to rent property A in the current flood prediction scenario 
* wtp_current_rent_b = the willingness to pay to rent property B in the current flood prediction scenario 
* wtp_current_rent_c = the willingness to pay to rent property C in the current flood prediction scenario 
* wtp_current_rent_d = the willingness to pay to rent property D in the current flood prediction scenario


* WTP variables in the future flood prediction scenario

* WTP to buy properties in the future flood prediction scenario 
* wtp_future_buy_a = the willingness to pay to buy property A in the future flood prediction scenario
* wtp_future_buy_b = the willingness to pay to buy property B in the future flood prediction scenario
* wtp_future_buy_c = the willingness to pay to buy property C in the future flood prediction scenario
* wtp_future_buy_d = the willingness to pay to buy property D in the future flood prediction scenario

* WTP to rent properties in the future flood prediction scenario 
* wtp_future_rent_a = the willingness to pay to rent property A in the future flood prediction scenario 
* wtp_future_rent_b = the willingness to pay to rent property B in the future flood prediction scenario 
* wtp_future_rent_c = the willingness to pay to rent property C in the future flood prediction scenario 
* wtp_future_rent_d = the willingness to pay to rent property D in the future flood prediction scenario


* Location preferences

* prefer=base is the preferred location in the baseline scenario, where: Location A = 1; Location B = 2; Location C = 3; Location D = 4
* prefer=current is the preferred location in the current flood prediction scenario, where: Location A = 1; Location B = 2; Location C = 3; Location D = 4
* prefer=future is the preferred location in the future flood prediction scenario, where: Location A = 1; Location B = 2; Location C = 3; Location D = 4


* Agreeability that flood predictions have influenced choice of location 

* current_influence = agreeability to whether the current flood predictions have influenced choice of location, where definitely agree = 5; mostly agree = 4; neither agree nor disagree = 3; mostly disagree = 2; definitely disagree = 1
* future_influence = agreeability to whether the future flood predictions have influenced choice of location, where definitely agree = 5; mostly agree = 4; neither agree nor disagree = 3; mostly disagree = 2; definitely disagree = 1


* reason_base = the main factor that influenced your most preferred choice of location


* END

********************************************************************************************************************************

* Additional variable descriptions from the robustness Stata data file (FloodPredictionsAndRealEstateDemandRobustnessSample.dta)


* WTP variables in the long term risk of flooding from rivers and seas (RoFRS) scenario

* WTP to buy properties in the future flood prediction scenario 
* wtp_long_buy_a = the willingness to pay to buy property A in the long term risk of flooding from rivers and seas (RoFRS) scenario
* wtp_long_buy_b = the willingness to pay to buy property B in the long term risk of flooding from rivers and seas (RoFRS) scenario
* wtp_long_buy_c = the willingness to pay to buy property C in the long term risk of flooding from rivers and seas (RoFRS) scenario
* wtp_long_buy_d = the willingness to pay to buy property D in the long term risk of flooding from rivers and seas (RoFRS) scenario

* WTP to rent properties in the long term risk of flooding from rivers and seas (RoFRS) scenario
* wtp_long_rent_a = the willingness to pay to rent property A in the long term risk of flooding from rivers and seas (RoFRS) scenario
* wtp_long_rent_b = the willingness to pay to rent property B in the long term risk of flooding from rivers and seas (RoFRS) scenario
* wtp_long_rent_c = the willingness to pay to rent property C in the long term risk of flooding from rivers and seas (RoFRS) scenario
* wtp_long_rent_d = the willingness to pay to rent property D in the long term risk of flooding from rivers and seas (RoFRS) scenario


* Location preferences

* prefer=long is the preferred location in the long term risk of flooding from rivers and seas (RoFRS) scenario, where: Location A = 1; Location B = 2; Location C = 3; Location D = 4


* Agreeability that flood predictions have influenced choice of location 

* long_influence = agreeability to whether the long term risk of flooding from rivers and seas (RoFRS) scenario have influenced choice of location, where definitely agree = 5; mostly agree = 4; neither agree nor disagree = 3; mostly disagree = 2; definitely disagree = 1

********************************************************************************************************************************
